# Supplementary material for: Semi-Supervised Fuzzy Clustering with Feature Discrimination
Source: PLoS One. 2015 Sep 1;10(9):e0131160. doi: 10.1371/journal.pone.0131160 (PMC4556708; doi:10.1371/journal.pone.0131160)
Supplement: S1 Table — (XLS) [file pone.0131160.s003.xls]

## Sheet: Sheet1
Table 1. All the data sets used in our experiment.
Data set	Attribute	Classes	Instances
Dermatology	34	6	351
Ecoli	7	8	336
Ionosphere	34	2	351
Scale	4	3	625
Sonar	60	2	208
Vowel	10	11	990
Waveform	21	3	5000
Wine	13	3	178
