# Supplementary material for: Semi-Supervised Fuzzy Clustering with Feature Discrimination
Source: PLoS One. 2015 Sep 1;10(9):e0131160. doi: 10.1371/journal.pone.0131160 (PMC4556708; doi:10.1371/journal.pone.0131160)
Supplement: S2 Table — (XLS) [file pone.0131160.s004.xls]

## Sheet: Sheet1
Table 2. Comparison of classify accuracy on eight data sets.
Data set	FCM	AFCC	sSFCM	SSKFCM	SFFD	Mean value
Sonar	65.65±3.88	70.92±3.64	69.78±4.87	72.22±3.57	77.4038±3.25	71.19±3.84
Wine	79.66±2.43	86.15±1.46	84.73±1.89	89.68±1.31	94.38±1.12	86.92±1.64
Ecoli	71.72±2.8	77.21±2.45	74.55±2.44	75.54±2.6	85.7143±2.53	76.95±2.56
Ionosphere	79.66±1.56	86.87±1.2	83.44±1.47	85.34±1.24	96.01±2.28	86.26±1.55
Dermatology	79.23±2	86.64±1.32	82.79±1.83	83.44±1.76	83.19±1.99	83.06±1.78
Scale	59.99±3.65	65.77±2.87	62.19±3.11	61.9±3.31	73.92±2.34	64.75±3.06
Waveform	64.6±3.54	72.25±3.38	68.89±4.21	71.14±3.77	76.54±1.63	70.68±3.31
Vowel	47.77±5.73	52.03±5.14	48.32±5.81	50.19±5.35	52.3232±5.16	50.13±5.44
